# Supplementary material for: Changes in the Orexin System in Rats Exhibiting Learned Helplessness Behaviors
Source: Brain Sci. 2021 Dec 10;11(12):1634. doi: 10.3390/brainsci11121634 (PMC8699801; doi:10.3390/brainsci11121634)
Supplement: Supplementary file 1 [file brainsci-11-01634-s001.zip]

Archive with 1 entries (1 files):
- brainsci-1448565-supplementary.pdf
